# Supplementary material for: Interferon Regulatory Factors (IRF1, IRF4, IRF5, IRF7 and IRF9) in Sichuan taimen (Hucho bleekeri): Identification and Functional Characterization
Source: Genes (Basel). 2024 Oct 31;15(11):1418. doi: 10.3390/genes15111418 (PMC11593489; doi:10.3390/genes15111418)
Supplement: Supplementary file 1 [file genes-15-01418-s001.zip]

Archive with 4 entries (3 files):
- genes-3257690-supplementary/
- genes-3257690-supplementary/Figure S1.docx
- genes-3257690-supplementary/Table S1.doc
- genes-3257690-supplementary/Table S2.doc
